# Supplementary material for: Human Mitochondrial Ribosomal RNA Modification-Based Classification Contributes to Discriminate the Prognosis and Immunotherapy Response of Glioma Patients
Source: Front Immunol. 2021 Sep 9;12:722479. doi: 10.3389/fimmu.2021.722479 (PMC8458820; doi:10.3389/fimmu.2021.722479)
Supplement: Supplementary file 11 [file Table_1.xlsx]

## Sheet: S3
Supplementary Table S1. Demographics and clinical information of glioma patients in the TCGA, CGGA, GSE16011 and SAHNU cohort.
Variables	TCGA cohort		CGGA cohort		GSE16011 cohort		SAHNU cohort
	Total(n=602)		Total(n=286)		Total(n=248)		Total(n=25)
OS Status
Alive	388		89		23		3
Dead	214		197		225		22
Gender
Female	257		108		83		9
Male	345		178		165		16
Age
>40	367		165		179		21
<=40	235		121		69		4
Grade
II	222		92		22		12
III	241		68		80		13
IV	139		126		146
IDH
Mutant	386		155		74		NA
Wildtype	210		131		123		NA
NA	6		0		51		NA
1p19q
Codel	153		61		53		NA
Non-codel	444		222		95		NA
NA	5		3		100		NA
