# Supplementary material for: Human Mitochondrial Ribosomal RNA Modification-Based Classification Contributes to Discriminate the Prognosis and Immunotherapy Response of Glioma Patients
Source: Front Immunol. 2021 Sep 9;12:722479. doi: 10.3389/fimmu.2021.722479 (PMC8458820; doi:10.3389/fimmu.2021.722479)
Supplement: Supplementary file 12 [file Table_2.xlsx]

## Sheet: S3
Supplementary Table S2. Demographics and clinical information of glioma patients in the mt-rRNA modification pattern subtypes identified by mt-rRNA modification regulators.
Variables	TCGA cohort
	Total(n=602)	Subtype RM1	Subtype RM2
OS status
Alive		314	74
Dead		63	151
Gender
Female		162	95
Male		215	130
Age
>40		179	188
<=40		198	37
Grade
II		207	15
III		164	77
IV		6	133
IDH
Mutant		339	47
Wildtype		35	175
NA		3	3
1p19q
Codel		144	9
Non-codel		233	211
NA		0	5
Significance: P*<0.05, P**<0.01, P***<0.001.
