# Supplementary material for: Human Mitochondrial Ribosomal RNA Modification-Based Classification Contributes to Discriminate the Prognosis and Immunotherapy Response of Glioma Patients
Source: Front Immunol. 2021 Sep 9;12:722479. doi: 10.3389/fimmu.2021.722479 (PMC8458820; doi:10.3389/fimmu.2021.722479)
Supplement: Supplementary file 14 [file Table_4.xlsx]

## Sheet: S3
Supplementary Table S4. Demographics and clinical information of glioma patients with mt-rRNA low-risk and high-risk subtypes in the TCGA, CGGA, GSE16011 and SAHNU cohort.
Variables	TCGA cohort			CGGA cohort			GSE16011 cohort			SAHNU cohort
	Total(n=602)	low-risk	high-risk	Total(n=)	low-risk	high-risk	Total(n=)	low-risk	high-risk	Total(n=)	low-risk	high-risk
OS status
Alive		254	134		67	22		67	22		3	0
Dead		47	167		76	121		76	121		9	13
Gender
Female		126	131		60	48		38	45		4	5
Male		175	170		83	95		86	79		8	8
Age
>40		130	237		62	103		74	105		8	13
<=40		171	64		81	40		50	19		4	0
Grade
II		184	38		77	15		20	2		3	10
III		112	129		39	29		51	29		9	3
IV		5	134		27	99		53	93
IDH
Mutant		278	108		112	43		51	23		NA	NA
Wildtype		20	190		31	100		49	74		NA	NA
NA		3	3		0	0		24	27		NA	NA
1p19q
Codel		111	42		53	8		35	18		NA	NA
Non-codel		190	254		89	133		40	55		NA	NA
NA		0	0		1	2		49	51		NA	NA
